# Supplementary material for: Diversity and distribution of the Caddisflies (Insecta: Trichoptera) of Ecuador
Source: PeerJ. 2017 Jan 12;5:e2851. doi: 10.7717/peerj.2851 (PMC5237369; doi:10.7717/peerj.2851)
Supplement: Table S1 [file peerj-05-2851-s001.xlsx]

## Sheet: Sheet1
			PROVINCE	Chimborazo	Imbabura				Morona-Santiago						Napo									Orellana			Pichincha															Santo Domingo
			ELEVATION	3527	1587	1312	1460	1312	960	1076	1646	1531	3516	2772	2143	543	3300	3667	3690	3944	2421	2795	1966	250	260	240	1180	1770	1747	1744	1802	2082	2807	567	3850	700	570	570	550	567	1900	697	839
			LATITUDE	-2.17572	0.32495	0.30359	0.31127	0.30374	-2.31887	-2.20299	-2.24253	2.24985	2.18111	-2.21474	-0.59893	-0.97505	-0.21242	-0.28701	-0.32621	-0.53628	-0.41226	-0.37545	-0.57347	-0.63831	-0.63954	-0.63496	0.15487	0.04966	0.04051	0.04763	0.02951	0.05773	-0.40113	0.17965	-0.31644	0.17063	0.16157	0.18282	0.18281	0.17965	-0.24875	-0.33349	-0.32802
			LONGITUD	-78.5047	-78.7808	-78.7823	-78.7815	-78.7823	-78.1174	-78.0854	-78.2779	78.2024	78.5062	-78.4422	-77.8943	-77.8566	-78.0778	-78.1153	-78.1505	-78.2275	-78.0277	-78.0746	-77.872	-76.1494	-76.1484	-76.146	-78.8532	78.7181	78.7188	78.7202	78.7158	78.508	-78.3838	-78.897	-78.2203	-78.888	-78.9023	-78.913	-78.9093	-78.897	-78.8032	-78.9406	-78.9487
Family	Genus	Species	Author
Anomalopsychidae	Contulma	bacula	Holzenthal & Flint, 1995											X
		echinata	Holzenthal & Flint 1995																X
		paluguillensis	Holzenthal & Ríos-Touma 2012															X																	X
Calamoceratidae	Phylloicus	lituratus	Banks 1920																																	X
		llaviuco	Prather 2003																								X
		trichothylax	Prather 2003		X		X	X
Glossosomatidae	Mortoniella	aries	Flint, 1991																														X
		atenuata	(Flint, 1963)													X																	X
		bilineata	Ulmer, 1906																																							X
		chicana	Sykora 1999							X						X
		elongata	Flint, 1963																																							X
		leei	(Flint) 1974																																		X
		paralineata	Sykora 1999								X
		roldani	Flint 1991																																	X	X	X	X
		spangleri	Blahnik & Holzenthal ms							X	X
	Protoptila	disticha	Flint 1971																					X
Helicopsychidae	Helicopsyche	angulata	Flint 1981							X
		breviterga	Flint 1991		X		X	X																									X
		fistulata	Flint 1991								X
		napoa	Johanson 2003																							X
		vasquezi	Flint 1986																																			X
		vergelana	Ross 1956
		woytkowskii	Ross 1956								X																															X	X
Hydrobiosidae	Atopsyche	callosa	(Navás) 1924							X																	X							X		X	X	X	X	X		X	X
		copayapu	Schmid, 1989																																	X		X	X
		incatupac	Schmid 1989			X
		lobosa	Ross & King, 1952																														X
		pachacutec	Schmid 1989			X	X
		vatucra	Ross 1953							X
	Cailloma	lucidula	(Ulmer) 1909																																X
Hydropsychidae	Centromacronema	excisum	(Ulmer) 1905																																	X
		obscurum	(Ulmer) 1905					X
	Leptonema	cheesmanae	Mosely 1933																								X									X			X
		cinctum	Ulmer 1905		X			X																			X									X
		divaricatum	Flint, McAlpine & Ross1987																																	X
		forficulum	Mosely 1933																															X			X	X	X	X
		intermedium	Mosely 1933																								X									X		X	X			X	X
		mastigion	Flint, McAlpine, & Ross, 1987																																				X
		olmos	Olah & Johanson, 2012								X
		sparsum	(Ulmer) 1905																															X				X	X	X
		spirillum	Flint, McAlpine & Ross 1987			X			X		X
		viridianum	Návas 1916							X
	Macronema	variipenne	Flint & Bueno 1979																																	X	X	X	X
	Smicridea	acuminata	Flint 1974							X						X																		X			X	X	X	X
		andicola	Flint 1991							X
		bidactyla	Flint & Reyes 1991																							X
		biserrulata	Flint 1991		X	X		X																			X							X		X				X		X	X
		bivittata	(Hagen) 1861							X						X										X												X
		gemina	Blahnik 1995																															X		X	X	X	X	X			X
		horga	Oláh & Johanson, 2012																															X						X
		kapara	Oláh & Johanson, 2012							X
		lebena	Oláh & Johanson, 2012												X
		medena	Oláh & Johanson, 2012			X		X
		murina	MacLachlan 1871													X																		X						X
		radula	Flint 1974					X
		truncata	Flint 1974																							X
		ventridenticulata	Flint 1991								X
Hydroptilidae	Anchitrichia	palmatiloba	Flint 1991																																	X	X	X	X
	Flintiella	tamaulipasa	Harris, Flint, & Holzenthal 2002																							X
	Hydroptila	paschia	Mosely, 1937																										X		X
		spada	Flint, 1991								X	X																		X	X
		venuezenlensis	Flint, 1981							X
	Leucotrichia	forrota	Oláh & Johanson, 2011													X
	Metrichia	argentinica	(Schmid, 1958)																													X	X
		spica	Bueno-Soria and Holzenthal, 2003																												X
		patagonica	(Flint), 1983										X																						X
	Neotrichia	biuncifera	Flint, 1974							X
	Oxyethira	apinolada	Holzenthal & Harris 1991																									X								X
		parce	(Edwards and Arnold), 1961							X	X																				X	X
	Rhyacopsyche	bunkotala	Oláh and Johanson, 2011								X
		hajtoka	Oláh and Johanson, 2011																												X
		tanylobosa	Wasmund & Holzenthal 2007							X	X																																X
	Zumatrichia	kerekeda	Olah & Flint, 2012																																		X
Leptoceridae	Achoropsyche	duodecimpunctata	(Návas) 1916																					X	X
	Grumichella	trujilloi	Calor & Holzenthal, 2015											X
	Nectopsyche	argentata	Flint 1991		X	X	X	X																			X
		gemma grp.	(blank)																			X
		gemmoides	Flint 1981							X														X															X
		maculipennis	Flint 1983																							X
		onyx	Holzenthal 1995																																	X			X
		pavida	(Hagen) 1861							X
		punctata	(Ulmer) 1905							X						X																		X		X	X	X	X	X
		quatuorguttata	(Navas) 1922																							X
		splendida	(Návas) 1917																					X
	Oecetis	acciptrina	Blahnik & Holzenthal 2014							X																												X
		angularis	Blahnik & Holzenthal 2014																																	X		X				X	X
		avara	(Banks) 1895																																					X
		constricta	Blahnik & Holzenthal 2014							X
		excisa	Ulmer, 1907							X															X	X
		protrusa	Blahnik & Holzenthal 2014																																		X	X
		pseudoinconspicua	Bueno 1981																						X	X
		punctata	(Navás) 1924																																	X	X
		punctipennis	(Ulmer) 1905																					X	X
		tumida	Blahnik & Holzenthal 2014																																		X	X
Limnephilidae	Anomalocosmoecus	illiesi	(Marlier) 1962															X		X															X
Philopotamidae	Chimarra	callosa	(Navás, 1924)																															X
		creagra	Flint 1981							X						X
		decimlobata	Flint 1991		X	X	X	X																			X
		emima	Ross 1959																															X			X	X	X	X			X
		geranoides	Flint 1998			X		X
		longiterga	Blahnik & Holzenthal 1992																																			X
		munozi	Blahnik & Holzenthal 1992																															X		X		X		X
		onima	Flint 1991																																	X						X
		pablito	Flint 1998																																			X
		paracreaga	Blahnik 2002								X
		peineta	Blahnik & Holzenthal 1992																																	X		X
		persimilis	(Banks) 1920																																			X
		utra	Blahnik 1998							X
		xus	Blahnik 1998																																	X
	Chimarrhodella	ulmeri	(Ross) 1956												X
	Wormaldia	andrea	Muñoz-Quesada & Holzenthal 2015				X	X
		planae	Ross & King 1956			X		X																															X			X
Polycentropodidae	Cernotina	cygnea	Flint 1971																						X
		lobisomem	Santos & Nessimian 2008																							X
	Cyrnellus	mammillatus	Flint 1971																						X	X
	Polycentropus	ceciliae	Flint 1991					X																			X
		joergenseni	Ulmer 1909								X				X
	Polyplectropus	inarmatus	Flint 1971																					X
		laminatus	(Yamamoto) 1966																																		X	X	X
Xiphocentronidae	Machairocentron	echinatum	(Flint) 1981																						X
	Xiphocentron																						X
